# Supplementary material for: Phased grapevine genome sequence of an Rpv12 carrier for biotechnological exploration of resistance to Plasmopara viticola
Source: Front Plant Sci. 2023 May 8;14:1180982. doi: 10.3389/fpls.2023.1180982 (PMC10200900; doi:10.3389/fpls.2023.1180982)
Supplement: Supplementary file 1 [file DataSheet_1.zip]

Archive with 2 entries (2 files):
- Supplementary Methods and Figures.docx
- Supplementary Tables.xlsx
